# Supplementary material for: Evaluation of a Cardiovascular Systems Model for Design and Analysis of Hemodynamic Safety Studies
Source: Pharmaceutics. 2023 Apr 7;15(4):1175. doi: 10.3390/pharmaceutics15041175 (PMC10143046; doi:10.3390/pharmaceutics15041175)
Supplement: Supplementary file 1 [file pharmaceutics-15-01175-s001.zip]

Archive with 1 entries (1 files):
- pharmaceutics-2186186-supplementary.pdf
